# Supplementary material for: Collecting duct carcinoma of the kidney is associated with CDKN2A deletion and SLC family gene up-regulation
Source: Oncotarget. 2016 Apr 28;7(21):29901–15. doi: 10.18632/oncotarget.9093 (PMC5058651; doi:10.18632/oncotarget.9093)
Supplement: Supplementary file 3 [file oncotarget-07-29901-s003.xlsx]

## Sheet: SLC fami UP
	Supplementary Table 3. SLC family genes up-regulated in CDC tumors, as compared to matched non-tumor kidney tissue
Gene symbol	Gene name	log2 fold change	p-value	Function of gene (from GeneCards®: The Human Gene Database (www.genecards.org) and/or Entrez Gene Summary (www.ncbi.nlm.nih.gov/gene)
ENSG00000132164	SLC6A11	6.3591	9.07923e-06	Gamma-aminobutyric acid (GABA) Transporter
ENSG00000072041	SLC6A15	6.12477	3.69508e-20	Neutral amino acid transporter; Sodium dependent- leucine, valine and isoleucine and methionine
ENSG00000134538	SLCO1B1	5.94185	1.81073e-06	Organic anion uptake: Na+ dependent update such as methotrexate,estrone sulfate, prostaglandin E2,
ENSG00000165349	SLC7A3	5.36364	0.000345234	Cationic amino acid transporter ; arginine, lysine and ornithine in a sodium-independent
ENSG00000111700	SLCO1B3	4.96836	9.41278e-07	Organic aniones transport Na+ independent; methotrexate
ENSG00000196660	SLC30A10	4.48424	0.00427312	Zinc- efflux transporter
ENSG00000124140	SLC12A5	4.1451	0.00127708	Potasium-Chloride cotransporter
ENSG00000165970	SLC6A5	4.02432	0.00603485	GLYT-2 sodium- and chloride dependent glycine neurotransmitter transporter
ENSG00000144290	SLC4A10	3.78523	1.56165e-05	NCBE -sodium driven chrloride bicarbonate exchanger- Maintain intracellular pH
ENSG00000011083	SLC6A7	3.52171	0.00901795	PROT- Sodium dependent Proline Transporter
ENSG00000141526	SLC16A3	3.50686	4.01012e-27	MCT3 Monocarboxylic acid transporter member 3- transport lactate, pyruvate
ENSG00000197506	SLC28A3	3.46406	0.000132536	CNT3 Concentrative Na+- Nucleoside Cotransporter 3 -Able to transport gemcitabine, 3 azido-3 deoxythymidine AZT, ribavarin and 3-deazauridine
ENSG00000087916	SLC6A14	3.26473	0.00719962	ATB0 Amino Acid transporter -neutral and cationic aminoacids Na+ Cl- dependent
ENSG00000137571	SLCO5A1	3.10955	6.91129e-06	OATP5A1 Organic Anion Transporter Polypeptide -Related Protein
ENSG00000134802	SLC43A3	3.08965	1.63672e-07	Putative transporter Ortholog of SLC43A2 (LAT Large nuetral amino acids transproter)
ENSG00000100678	SLC8A3	2.88247	0.000813459	NCX3; Sodium Calcium exchanger- Under Normal physiological conditions Na+/Ca2+ exchanger export Ca+ from the cell
ENSG00000151012	SLC7A11	2.78865	2.63377e-06	xCT: Cystine/Glutamate Exchanger; Calcium channel Blocker Resistance Protein CCBR
ENSG00000018280	SLC11A1	2.6629	9.30737e-07	Divalent transition metal (iron and manganese) transporter involved in iron metabolism and host resistance to certain pathogens.
ENSG00000017483	SLC38A5	2.64313	0.00060137	SN2; Sodum Couples Neutral amino acid transporter. Co transporter of several neutral amino acids inlcuding glycin, aspargaine, alanine, serine , glutamine and histidine with sodium
ENSG00000101194	SLC17A9	2.55152	3.37025e-05	VNUT; Vesicular Nucleotide transporter- Involved in vesicular storage and exocytosis of ATP
ENSG00000132517	SLC52A1	2.47213	0.00147442	RFT1-Riboflavin transporter- Na + dependent but moderately pH sensitive
ENSG00000059804	SLC2A3	2.38023	6.22411e-11	GLUT3 facilitates glucose transport.
ENSG00000084453	SLCO1A2	2.27858	0.00478186	OATP1 ;Organic anion transporter - Mediates Na+ independent transport of organic anions such as sulfobroophthalein (BSP) and conjugates unconjugated bile acids
ENSG00000117394	SLC2A1	2.18593	1.85468e-06	GLUT1 Facilitates glucose transporter-responsible for contsitutive or basal glucose update.
ENSG00000108932	SLC16A6	1.9577	0.000119651	MCT6 Moncarboxylic acid transporter- Breast cancer protein BCY5. Catlayzes rapid transport of many monocarboxylates such as lactate, pyruvate across the plasma membrane
ENSG00000197496	SLC2A10	1.88092	7.10237e-05	GLUT10-Faciliates glucose transport and play role in glucose homeostasis
ENSG00000160326	SLC2A6	1.85796	0.000663983	GLUT6; faciliates transport of glucose Hexose transport into mammalian cells
ENSG00000103257	SLC7A5	1.78604	0.00338794	4F2 light chain (4F2LC); L-type amino acid transproter; Sodium dependent high affinity transport of large nuetral amino acids such as phenylalanine, tyrosone, leucine argine and trypophan
ENSG00000079215	SLC1A3	1.77445	0.00318889	GLAST; glutamate and aspartate transporter
ENSG00000157765	SLC34A2	1.76658	0.0112944	Sodium/Potasium cotransporter
ENSG00000164038	SLC9B2	1.75637	0.00222469	NHEDC2 Na+ H+ Exchanger-Like Domain-Containing Protein 2: Sodium hydrogen antiproter across mitochondrial membrane: function in Drug efflux
ENSG00000168917	SLC35G2	1.74757	0.000109758	TMEM22- Transmembrane protein 22
ENSG00000115902	SLC1A4	1.55539	0.000483196	ASCT :Alanine/serine/cystein/threonine transporter: Sodium dependent (glutamate/neutral amino acid transporter)
ENSG00000155380	SLC16A1	1.48395	0.000289855	MCT1 -Monocaroboxylate transporter transports many carobxylates such as lactate and pyruvate-Import and export of lactate
ENSG00000065923	SLC9A7	1.42875	0.00426932	NHE7 : Sodium/Hydrogen Exchanger 7 : Localized in trans-Golgi netwrok and involve in pH homestasis in organelles along the secritory and endocytic pathways. May enhance cell growth in breast cancer
ENSG00000144136	SLC20A1	1.23186	0.00307016	PiT 1: Phosphate transporter; function as retrovial receptor and human cells suceptable to infection to Leukemia virus
ENSG00000147454	SLC25A37	1.20846	0.000593568	MSC Mitochondrial iron transporter ; iron importer for synthesis of mitochondrial heme and iron sulfur cluster
ENSG00000077713	SLC25A43	1.20143	0.00277393	Paralog of SLC25A24, calcium biding mitochondrial carrer protein -buffering calcium levels in mitochondrial matrix ; member of mitochondrial carrier family of proteins
ENSG00000173638	SLC19A1	1.20016	0.0062529	FOLT: Folate transporter, uptake of folate
ENSG00000101187	SLCO4A1	1.09926	0.00253453	OATP4A1: Organi anion transpoter family4 A1
ENSG00000139514	SLC7A1	0.926432	0.00562284	CAT1 Cationic aminoacid transporter Y+ :High-affinity, low capacity permease involved in the transport of the cationic amino acids (arginine,lysine and ornithine) in non-hepatic tissues
