# Supplementary material for: Collecting duct carcinoma of the kidney is associated with CDKN2A deletion and SLC family gene up-regulation
Source: Oncotarget. 2016 Apr 28;7(21):29901–15. doi: 10.18632/oncotarget.9093 (PMC5058651; doi:10.18632/oncotarget.9093)
Supplement: Supplementary file 4 [file oncotarget-07-29901-s004.xlsx]

## Sheet: SLC fam down
	Supplementary Table 4. SLC family genes down-regulated in CDC tumors, as compared to matched non-tumor kidney tissue
Ensemble ID	Gene name	log2 fold change	p-value	Function of gene (from GeneCards®: The Human Gene Database (www.genecards.org) and/or Entrez Gene Summary (www.ncbi.nlm.nih.gov/gene)
ENSG00000197891	SLC22A12	-8.36951	3.6301e-38	Solute Carrier Family 22 (Organic Anion/Urate Transporter) member 12, require for efficient reabsorption of urate in the kidney.
ENSG00000148942	SLC5A12	-7.80267	8.84448e-38	Solute Carrier Family 5 (Sodium/Monocarboxylate Cotransporter), Member 12, invovled in reabsorption of monocarboxylates such as lactate, pyruvate and nicotinate from the lumen of the proximal tubule of the kidney and the small intestine
ENSG00000180638	SLC47A2	-7.7964	5.21757e-24	Solute Carrier Family 47 (Multidrug And Toxin Extrusion), Member 2, invovled in the trasnport of creatinine, topotecan, estrone sulfate and responsible for the secretion of cationic drugs across the brush border membranes.
ENSG00000197901	SLC22A6	-7.71302	2.5815e-21	Solute Carrier Family 22 (Organic Anion Transporter), Member 6, involved in the renal elimination of endogenous and exogenous potential toxic organic anions such as p-aminohippurate (PAH), ochratoxin (OTA), acyclovir (ACV), 3-azido-3-deoxythymidine (AZT
ENSG00000074803	SLC12A1	-7.6295	3.94897e-24	Solute Carrier Family 12 (Sodium/Potassium/Chloride Transporter), Member 1, a kidney-specific sodium-potassium-chloride cotransporter that is expressed on the luminal membrane of renal epithelial cells of the thick ascending limb of Henle's loop and the macula densa
ENSG00000131183	SLC34A1	-7.61297	1.50147e-18	Solute Carrier Family 34 (Type II Sodium/Phosphate Cotransporter), Member 1, involved in actively transporting phosphate (~ 70-80% of the apical influx) into cells via Na(+) cotransport in the renal brush border membrane
ENSG00000149452	SLC22A8	-7.53641	9.61077e-21	Solute Carrier Family 22 (Organic Anion Transporter), Member 8, plays an important role in the excretion/detoxification of endogenous and exogenous organic anionic compunds such as benzylpenicillin (PCG), estrone-3-sulfate (E1S), cimetidine (CMD), 2,4-dichloro-phenoxyacetate (2,4-D), p-amino-hippurate (PAH), especially from kidney
ENSG00000174358	SLC6A19	-7.43551	2.78872e-19	Solute Carrier Family 6 (Neutral Amino Acid Transporter), Member 19, mediates epithelial resorption of neutral amino acids across the apical membrane of epithelial cells in the kidney and intestine, the prefred substrate as leucine but other large neutral non-aromatic L-amino acids bind to this transporter.
ENSG00000070915	SLC12A3	-6.74116	1.54037e-23	Solute Carrier Family 12 (Sodium/Chloride Transporter) Member 3, mediator of sodium and chloride reabsorption in the nephron segment of renal sodium reabsorption.
ENSG00000112499	SLC22A2	-6.67207	3.23175e-41	Solute Carrier Family 22 (Organic Cation Transporter), Member 2 mediates Mediates the influx of, serotonin, metformin, cisplatin and oxaliplatin and a major determinant of the anticancer activity of oxaliplatin.
ENSG00000010379	SLC6A13	-6.65399	7.16659e-26	Solute Carrier Family 6 (Neurotransmitter Transporter), Member 13, a Sodium-dependent gamma aminobutyric acid (GABA) and taurine transporter, mediate the rapid removal of GABA and maintain low extracellular levels.
ENSG00000139540	SLC39A5	-6.42387	1.18076e-28	Solute Carrier Family 39 (Zinc Transporter), Member 5 involved in the polarization of cells by carrying out serosal-to-mucosal zinc transport and plays a role in the regulattion of BMP/TGF-beta (bone morphogenetic protein/transforming growth factor-beta) signaling pathway and alters extracellular matrix (ECM) proteins
ENSG00000256870	SLC5A8	-6.38466	9.61975e-19	Solute Carrier Family 5 (Sodium/Monocarboxylate Cotransporter), Member 8 plays a role in the transport of monocarboxylates such as lactate and pyruvate, mocarboxylate drugs (nicotinate, benzoate, salicylate and 5-aminosalicylate), and iodide
ENSG00000186335	SLC36A2	-6.3065	4.99224e-18	Solute Carrier Family 36 (Proton/Amino Acid Symporter), Member 2, invovled in the pH dependent transport of small amino acids such as glycine, alanine and proline
ENSG00000147606	SLC26A7	-6.303	4.32473e-24	Solute Carrier Family 26 (Anion Exchanger) Member 7, an anion exchanger mediating bicarbonate, chloride, sulfate and oxalate transport and play a role in the maintenance of the electrolyte and acid-base homeostasis in the kidney
ENSG00000004939	SLC4A1	-6.20918	1.56477e-12	Solute Carrier Family 4 (Anion Exchanger), Member 1 involved in chloride-bicarbonate exchange in the kidney, and is required for normal acidification of the urine.
ENSG00000137204	SLC22A7	-6.19495	5.96539e-15	Solute Carrier Family 22 (Organic Anion Transporter) Member 7 localized to the basolateral membrane of the kidney, mediates sodium-independent transport and excretion of organic anions, some of which are potentially toxic prostaglandin E2,tetracycline, allopurinol, 5-fluorouracil, paclitaxel, salicylate, and alpha-ketoglutarate.
ENSG00000081800	SLC13A1	-6.05282	4.04597e-06	Solute Carrier Family 13 (Sodium/Sulfate Symporter) Member 1 invovlved in sulfate reabsorption in the kidney
ENSG00000156222	SLC28A1	-6.04715	4.62572e-26	Solute Carrier Family 28 (Concentrative Nucleoside Transporter) Member 1 mediates the transport of antiviral pyrimidine nucleoside analogs 3-azido-3-deoxythymidine (AZT) and 2,3-dideoxycytidine (ddC) and also involved in the intestinal absorption of and renal handling of pyrimidine nucleoside analogs used to treat acquired immunodeficiency syndrome (AIDS).
ENSG00000158014	SLC30A2	-5.66896	3.82495e-17	Solute Carrier Family 30 (Zinc Transporter) Member 2
ENSG00000066230	SLC9A3	-5.60356	4.64057e-26	Solute Carrier Family 9, Subfamily A (NHE3, Cation Proton Antiporter 3) Member 3, involved in pH regulation to eliminate acids generated by active metabolism or to counter adverse environmental conditions, associated with proximal renal tubular acidosis disease
ENSG00000158296	SLC13A3	-5.54513	1.84326e-34	Solute Carrier Family 13 (Sodium-Dependent Dicarboxylate Transporter) Member 3, mammalian sodium-dicarboxylate cotransporters transport succinate and other Krebs cycle intermediates, play an important role in the handling of citrate by the kidneys.
ENSG00000021488	SLC7A9	-5.33832	8.05337e-17	Solute Carrier Family 7 (Amino Acid Transporter Light Chain, Bo,+ System) Member 9, involved in the high-affinity, sodium-independent transport of cystine and neutral and dibasic amino acids (system b(0,+)-like activity) and reabsorption of cystine in the kidney tubule, mutations cause cystinuria, a disease that leads to cystine stones in the urinary system due to impaired transport of cystine an…
ENSG00000113073	SLC4A9	-5.33631	8.4529e-11	Solute Carrier Family 4, Sodium Bicarbonate Cotransporter Member 9, involved in anion exchange and expression is mostly limited to kidney.
ENSG00000154025	SLC5A10	-5.30444	1.30922e-23	Solute Carrier Family 5 (Sodium/Sugar Cotransporter) Member 10, most highly expressed in the kidney and function as sodium dependent co-transporter of mannose and fructose in kidney.
ENSG00000080493	SLC4A4	-5.2749	1.1629e-27	Solute Carrier Family 4 (Sodium Bicarbonate Cotransporter) Member 4, involved in the regulation of bicarbonate secretion and absorption and intracellular pH, mutations in this gene are associated with proximal renal tubular acidosis.
ENSG00000168065	SLC22A11	-5.24983	5.98475e-16	Solute Carrier Family 22 (Organic Anion/Urate Transporter) Member 11 involved in the sodium-independent transport and excretion of organic anions, some of which are potentially toxic, mainly expressed in kidney.
ENSG00000152779	SLC16A12	-5.13268	3.5207e-28	Solute Carrier Family 16 member 12, involved in monocarboxylic acid transport, mutation in this gene associated with renal glucosuria.
ENSG00000142494	SLC47A1	-5.13012	5.81696e-22	Solute Carrier Family 47 (Multidrug And Toxin Extrusion) member 1 involved in the transport of cimetidine, N-methylnicotinamide (NMN), metformin, creatinine, guanidine, procainamide, topotecan and uptake of oxaliplatin.
ENSG00000007216	SLC13A2	-4.98074	1.33208e-06	Solute Carrier Family 13 (Sodium-Dependent Dicarboxylate Transporter) member 2, involved in the cotransport of sodium ions and dicarboxylates such as succinate and citrate.
ENSG00000164363	SLC6A18	-4.9091	1.54273e-12	Solute Carrier Family 6 (Neutral Amino Acid Transporter), member 18 involved in sodium and chloride-dependent neutral amino acid transport such as neurotransmitters, amino acids, osmolytes like betaine, taurine, and creatine
ENSG00000163581	SLC2A2	-4.76498	3.47818e-11	Solute Carrier Family 2 (Facilitated Glucose Transporter) member 2, participate in bidirectional glucose transport in kidney and intestine,
ENSG00000124568	SLC17A1	-4.63122	3.65808e-20	Solute Carrier Family 17 (Organic Anion Transporter) member 1, faciliate the resorption of phosphate by the kidney and involved in actively transporting phosphate into cells via Na(+) cotransport in the renal brush border membrane.
ENSG00000164893	SLC7A13	-4.63074	5.34234e-10	Solute Carrier Family 7 (Anionic Amino Acid Transporter), member 13 involved in transport of L-aspartate and L-glutamate in a sodium-independent manner
ENSG00000092068	SLC7A8	-4.5761	5.57901e-19	Solute Carrier Family 7 (Amino Acid Transporter Light Chain, L System), Member 8 involved in the sodium independent transport of small and large neutral amino acids such as alanine, serine, threonine, cysteine, phenylalanine, tyrosine, leucine, arginine and tryptophan and reabsorption of neutral amino acids from the epithelial cells to the bloodstream in the kidney.
ENSG00000198569	SLC34A3	-4.52814	2.48905e-09	Solute Carrier Family 34 (Type II Sodium/Phosphate Cotransporter) member 3 express primarily in the kidney, involved in transport of phosphate into cells via sodium cotransport in the renal brush border membrane, maintain inorganic phosphate concentration in the kidney, mutations in this gene are associated with hereditary hypophosphatemic rickets with hypercalciuria
ENSG00000165449	SLC16A9	-4.52105	5.96253e-23	Solute Carrier Family 16 member 9, partipate in proton-linked monocarboxylate transporter and catalyzes the rapid transport across the plasma membrane of many monocarboxylates.
ENSG00000125255	SLC10A2	-4.43126	2.14135e-06	Solute Carrier Family 10 (Sodium/Bile Acid Cotransporter) Member 2, plays a critical role in the sodium-dependent reabsorption of bile acids and a key role in cholesterol metabolism
ENSG00000091137	SLC26A4	-4.23055	5.94017e-09	Solute Carrier Family 26 (Anion Exchanger), Member 4 involved in Sodium-independent transporter of chloride and iodide
ENSG00000180251	SLC9A4	-4.18633	6.33739e-07	Solute Carrier Family 9, Subfamily A (NHE4, Cation Proton Antiporter 4), Member 4 involved in pH regulation to eliminate acids generated by active metabolism or to counter adverse environmental conditions
ENSG00000172940	SLC22A13	-4.10709	1.32882e-06	Solute Carrier Family 22 (Organic Anion/Urate Transporter), Member 13 function to mediate urate uptake and is a high affinity nicotinate exchanger in the kidneys
ENSG00000197658	SLC22A24	-4.0882	1.58722e-07	Solute Carrier Family 22, Member 24 is a paralog of SLC22A12 function as uniporters, symporters, and antiporters to transport organic ions across cell membranes
ENSG00000140284	SLC27A2	-3.94096	4.10572e-15	Solute Carrier Family 27 (Fatty Acid Transporter), Member 2 involved in the conversion of free long-chain fatty acids into fatty acyl-CoA esters, and thereby play a key role in lipid biosynthesis and fatty acid degradation, expressed in kidney
ENSG00000186198	SLC51B	-3.93298	2.28e-06	Solute Carrier Family 51, Beta Subunit, essential component of the Ost-alpha/Ost-beta complex, a heterodimer that acts as the intestinal basolateral transporter responsible for bile acid export from enterocytes into portal blood
ENSG00000173930	SLCO4C1	-3.89698	2.47357e-22	Solute Carrier Organic Anion Transporter Family, Member 4C1, capable of transporting pharmacological substances such as digoxin, ouabain, thyroxine, methotrexate and cAMP and involved in the first step of the transport pathway of digoxin and various compounds into the urine in the kidney
ENSG00000140675	SLC5A2	-3.86494	5.56709e-19	Solute Carrier Family 5 (Sodium/Glucose Cotransporter), Member 2 Efficient substrate transport in mammalian kidney is provided by the concerted action of a low affinity high capacity and a high affinity low capacity Na(+)/glucose cotransporter arranged in series along kidney proximal tubules
ENSG00000158865	SLC5A11	-3.66405	2.09521e-05	Solute Carrier Family 5 (Sodium/Inositol Cotransporter), Member 11 involved in the sodium-dependent cotransport of myo-inositol (MI) with a Na(+):MI stoichiometry of 2:1, regulate MI concentration in serum, involving reabsorption in at least the proximal tubule of the kidney.
ENSG00000213901	SLC23A3	-3.59763	4.13724e-09	Solute Carrier Family 23, Member 3, paralog of SLC23A1
ENSG00000145832	SLC25A48	-3.58035	0.000482435	Solute Carrier Family 25, Member 48, paralog of this gene is SLC25A20
ENSG00000138079	SLC3A1	-3.56926	1.54497e-09	Solute Carrier Family 3 (Amino Acid Transporter Heavy Chain) Member 1, paralog of this gene is SLC3A2 Involved in the high-affinity, sodium-independent transport of cystine and neutral and dibasic amino acids (system B(0,+)-like activity). May function as an activator of SLC7A9 and be involved in the high-affinity reabsorption of cystine in kidney
ENSG00000137860	SLC28A2	-3.51093	0.000294639	Solute Carrier Family 28 (Concentrative Nucleoside Transporter), Member 2, Paralog of SLC28A3, involved in sodium-dependent and purine-selective transporter, Plays a critical role in specific uptake and salvage of purine nucleosides in kidney and other tissues
ENSG00000181035	SLC25A42	-3.44788	5.24284e-09	Solute Carrier Family 25, Member 42, paralog of this gene is SLC25A16, involved in Mitochondrial carrier mediating the transport of coenzyme A (CoA) in mitochondria in exchange for intramitochondrial (deoxy)adenine nucleotides and adenosine 3,5-diphosphate
ENSG00000111181	SLC6A12	-3.21606	1.68621e-15	Solute Carrier Family 6 (Neurotransmitter Transporter), Member 12), Transports betaine and GABA. May have a role in regulation of GABAergic transmission in the brain through the reuptake of GABA into presynaptic terminals, as well as in osmotic regulation
ENSG00000163959	SLC51A	-3.15811	0.000140615	Solute Carrier Family 51, Alpha Subunit, essential component of the Ost-alpha/Ost-beta complex, a heterodimer that acts as the intestinal basolateral transporter responsible for bile acid export from enterocytes into portal blood
ENSG00000109667	SLC2A9	-3.15067	4.12875e-17	Solute Carrier Family 2 (Facilitated Glucose Transporter), Member 9 , Transport urate and fructose and have a role in the urate reabsorption by proximal tubules, and transports glucose at low rate
ENSG00000117834	SLC5A9	-3.12404	3.53295e-07	Sodium/Sugar Cotransporter), Member 9, involved in sodium-dependent transport of D-mannose, D-glucose and D-fructose
ENSG00000197375	SLC22A5	-3.1148	4.04873e-13	Solute Carrier Family 22 (Organic Cation/Carnitine Transporter), Member 5 involved in the active cellular uptake of carnitine
ENSG00000146039	SLC17A4	-2.94196	0.00185036	Solute Carrier Family 17, Member 4 recognize hydrophilic anionic drugs such as aspirin, salicylate, and ibuprofen as substrates and actively transport inorganic phosphate into cells via Na(+) cotransport (in vitro
ENSG00000163406	SLC15A2	-2.94009	2.50569e-09	Solute Carrier Family 15 (Oligopeptide Transporter), Member 2 invovled in proton-coupled intake of oligopeptides of 2 to 4 amino acids with a preference for dipeptides
ENSG00000162461	SLC25A34	-2.90869	0.000500243	Solute Carrier Family 25, Member 34 an important paralog of this gene is SLC25A35 belongs to mitochondrial carrier proteins
ENSG00000115616	SLC9A2	-2.81175	0.000179422	Solute Carrier Family 9, Subfamily A (NHE2, Cation Proton Antiporter 2), Member 2 involved in pH regulation to eliminate acids generated by active metabolism or to counter adverse environmental conditions.
ENSG00000124564	SLC17A3	-2.79008	0.000669019	Solute Carrier Family 17 (Organic Anion Transporter), Member 3)is a voltage-driven transporter that excretes intracellular urate and organic anions from the blood into renal tubule cells, functions as urate efflux transporter on the apical side of renal proximal tubule and is likely to act as an exit path for organic anionic drugs as well as urate in vivo
ENSG00000147804	SLC39A4	-2.74984	2.0873e-07	Solute Carrier Family 39 (Zinc Transporter), Member 4 plays an important role in cellular zinc homeostasis as a zinc transporter and regulate in response to zinc availability
ENSG00000139209	SLC38A4	-2.52462	8.8042e-05	Solute Carrier Family 38, Member 4 Sodium-dependent amino acid transporter, mediates electrogenic symport of neutral amino acids and sodium ions, has a broad specificity, with a preference for Ala, followed by His, Cys, Asn, Ser, Gly, Val, Thr, Gln
ENSG00000088386	SLC15A1	-2.52112	0.000131507	Solute Carrier Family 15 (Oligopeptide Transporter), Member 1 involved in proton-coupled intake of oligopeptides of 2 to 4 amino acids with a preference for dipeptides, may constitute a major route for the absorption of protein digestion end-products
ENSG00000100170	SLC5A1	-2.51888	6.52017e-06	Solute Carrier Family 5 (Sodium/Glucose Cotransporter), Member 1 involved in active transport of glucose into cells by Na(+) cotransport with a Na(+) to glucose coupling ratio of 2:1, efficient substrate transport in mammalian kidney is provided by the concerted action of a low affinity high capacity and a high
ENSG00000169507	SLC38A11	-2.43266	0.00732629	Solute Carrier Family 38, Member 11, a putative sodium-dependent amino acid/proton antiporter
ENSG00000109062	SLC9A3R1	-2.41877	4.3842e-10	Solute Carrier Family 9, Subfamily A (NHE3, Cation Proton Antiporter 3), Member 3 Regulator 1, a Scaffold protein that connects plasma membrane proteins with members of the ezrin/moesin/radixin family and thereby helps to link them to the actin cytoskeleton and to regulate their surface expression
ENSG00000151729	SLC25A4	-2.38179	8.49969e-08	Solute Carrier Family 25 (Mitochondrial Carrier; Adenine Nucleotide Translocator), Member 4 Catalyzes the exchange of cytoplasmic ADP with mitochondrial ATP across the mitochondrial inner membrane
ENSG00000092096	SLC22A17	-2.35496	1.18012e-07	Solute Carrier Family 22, Member 17 a Cell surface receptor for LCN2 (24p3) that plays a key role in iron homeostasis and transport, able to bind iron-bound LCN2 (holo-24p3), followed by internalization of holo-24p3 and release of iron, thereby increasing intracellular iron concentration and leading to inhibition of apoptosis.
ENSG00000204385	SLC44A4	-2.33287	0.000604748	Solute Carrier Family 44, Member 4 is a sodium-dependent transmembrane transport protein involved in the uptake of choline by cholinergic neurons, defects in this gene can cause sialidosis, a lysosomal storage disease
ENSG00000145217	SLC26A1	-2.31813	2.29374e-05	Solute Carrier Family 26 (Anion Exchanger), Member 1, involved in high affinity uptake of sulfate, accepts oxalate, but not succinate as a cosubstrate, mediates sulfate and oxalate transport
ENSG00000168679	SLC16A4	-2.31087	1.60982e-05	Solute Carrier Family 16, Member 4 involved in Proton-linked monocarboxylate transporter, Catalyzes the rapid transport across the plasma membrane of many monocarboxylates such as lactate, pyruvate, branched-chain oxo acids derived from leucine, and the ketone bodies acetoacetate, beta-hydroxybutyrate and acetate valine and isoleucine
ENSG00000130821	SLC6A8	-2.30487	9.39586e-08	Solute Carrier Family 6 (Neurotransmitter Transporter), Member 8, involved in the uptake of creatine in muscles and brain
ENSG00000137700	SLC37A4	-2.27879	4.72192e-07	Solute Carrier Family 37 (Glucose-6-Phosphate Transporter), Member 4 involved in the Transport of glucose-6-phosphate from the cytoplasm to the lumen of the endoplasmic reticulum
ENSG00000153291	SLC25A27	-2.21139	0.000112924	Solute Carrier Family 25, Member 27, mitochondrial uncoupling proteins (UCP) that create proton leaks across the inner mitochondrial membrane, thus uncoupling oxidative phosphorylation from ATP synthesis. As a result, energy is dissipated in the form of heat
ENSG00000143036	SLC44A3	-2.14445	9.59865e-08	Solute Carrier Family 44, Member 3, paralog of SLC44A1, diseases associated with SLC44A3 include cystinuria
ENSG00000155465	SLC7A7	-2.06635	1.67594e-05	Solute Carrier Family 7 (Amino Acid Transporter Light Chain, Y+L System), Member 7 Involved in the sodium-independent uptake of dibasic amino acids and sodium-dependent uptake of some neutral amino acids. Requires coexpression with SLC3A2/4F2hc to mediate the uptake of arginine, leucine and glutamine.
ENSG00000183048	SLC25A10	-1.98426	0.000223999	Solute Carrier Family 25 (Mitochondrial Carrier; Dicarboxylate Transporter), Member 10 Involved in translocation of malonate, malate and succinate in exchange for phosphate, sulfate, sulfite or thiosulfate across mitochondrial inner membrane
ENSG00000106688	SLC1A1	-1.91168	2.46657e-05	Solute Carrier Family 1 (Neuronal/Epithelial High Affinity Glutamate Transporter, System Xag), Member 1 involved in the transports L-glutamate, L- and D-aspartate and L-cystein
ENSG00000174032	SLC25A30	-1.84882	0.000109424	Solute Carrier Family 25, Member 30, transport of solutes across the inner mitochondrial membrane
ENSG00000133460	SLC2A11	-1.83276	0.000157031	Solute Carrier Family 2 (Facilitated Glucose Transporter), Member 11, faciliate glucose transport
ENSG00000174640	SLCO2A1	-1.82729	0.000621275	Solute Carrier Organic Anion Transporter Family, Member 2A1 May mediate the release of newly synthesized prostaglandins from cells, the transepithelial transport of prostaglandins, and the clearance of prostaglandins from the circulation. Transports PGD2, as well as PGE1, PGE2 and PGF2A
ENSG00000167703	SLC43A2	-1.78477	9.96343e-06	Solute Carrier Family 43 (Amino Acid System L Transporter), Member 2 mediates Sodium-, chloride-, and pH-independent high affinity transport of large neutral amino acids
ENSG00000146411	SLC2A12	-1.68876	0.00427564	(Solute Carrier Family 2 (Facilitated Glucose Transporter), Member 12, Facilitative glucose transporter
ENSG00000148339	SLC25A25	-1.52063	0.00055148	Solute Carrier Family 25 (Mitochondrial Carrier; Phosphate Carrier), Member 25, a Calcium-dependent mitochondrial solute carrier. Mitochondrial solute carriers shuttle metabolites, nucleotides, and cofactors through the mitochondrial inner membrane.
ENSG00000140199	SLC12A6	-1.49867	0.00171876	Solute Carrier Family 12 (Potassium/Chloride Transporter), Member 6 Mediates electroneutral potassium-chloride cotransport, may be activated by cell swelling and contribute to cell volume homeostasis in single cells
ENSG00000197208	SLC22A4	-1.47035	0.00455103	Solute Carrier Family 22 (Organic Cation/Zwitterion Transporter), Member 4 involved in Sodium-ion dependent, low affinity carnitine transporter.
ENSG00000183023	SLC8A1	-1.42689	0.000354941	Solute Carrier Family 8 (Sodium/Calcium Exchanger), Member 1 involved in rapid transport of Ca(2+) during excitation-contraction coupling and Ca(2+) is extruded from the cell during relaxation so as to prevent overloading of intracellular stores
ENSG00000225697	SLC26A6	-1.33447	0.0104143	Solute Carrier Family 26 (Anion Exchanger), Member 6, involved in transporting chloride, oxalate, sulfate and bicarbonate.
ENSG00000151229	SLC2A13	-1.25713	0.00168252	Solute Carrier Family 2 (Facilitated Glucose Transporter), Member 13 a H(+)-myo-inositol cotransporter, can also transport related stereoisomers.
ENSG00000205060	SLC35B4	-1.22008	0.00799798	Solute Carrier Family 35 (UDP-Xylose/UDP-N-Acetylglucosamine Transporter), Member B4 a sugar transporter that specifically mediates the transport of UDP-xylose (UDP-Xyl) and UDP-N-acetylglucosamine (UDP-GlcNAc) from cytosol into Golgi
ENSG00000125648	SLC25A23	-1.13696	0.00191428	Solute Carrier Family 25 (Mitochondrial Carrier; Phosphate Carrier), Member 23, a Calcium-dependent mitochondrial solute carrier involved in mitochondrial solute carriers shuttle metabolites, nucleotides, and cofactors through the mitochondrial inner membrane.
ENSG00000108528	SLC25A11	-1.01314	0.0114149	Solute Carrier Family 25 (Mitochondrial Carrier; Oxoglutarate Carrier), Member 11 Catalyzes the transport of 2-oxoglutarate across the inner mitochondrial membrane in an electroneutral exchange for malate or other dicarboxylic acids, and plays an important role in several metabolic processes, including the malate-aspartate shuttle, the oxoglutarate/isocitrate shuttle, in gluconeogenesis from lact…
ENSG00000129353	SLC44A2	-0.827945	0.0070673	Solute Carrier Family 44 (Choline Transporter), Member 2 exhibits some choline transporter activity
